# Supplementary material for: Exogenous Sorbitol Application Confers Drought Tolerance to Maize Seedlings through Up-Regulating Antioxidant System and Endogenous Sorbitol Biosynthesis
Source: Plants (Basel). 2023 Jun 26;12(13):2456. doi: 10.3390/plants12132456 (PMC10346475; doi:10.3390/plants12132456)
Supplement: Supplementary file 1 [file plants-12-02456-s001.zip]

Archive with 1 entries (1 files):
- plants-2418757-supplementary.pdf
